# Supplementary material for: Does additional support provided through e-mail or SMS in a Web-based Social Marketing program improve children’s food consumption? A Randomized Controlled Trial
Source: Nutr J. 2018 Feb 16;17:24. doi: 10.1186/s12937-018-0334-1 (PMC5815187; doi:10.1186/s12937-018-0334-1)
Supplement: Supplementary file 2 — QQ-plots for the Residuals of First and Second Level for all Food Items. (ZIP 416 kb) [file 12937_2018_334_MOESM2_ESM.zip]

Archive with 4 entries (4 files):
- Supplementary Figure 3_eggs, dairies, fatR4.pdf
- Supplementary Figure 4_fatmeatandfish_sweets_softdrinksR4.pdf
- Supplementary Figure 1_water_fruit_vegR4.pdf
- Supplementary Figure 2_starches_meat_fishR4.pdf
